# Supplementary material for: Predicting Mortality in Patients with Diabetes Starting Dialysis
Source: PLoS One. 2014 Mar 4;9(3):e89744. doi: 10.1371/journal.pone.0089744 (PMC3942369; doi:10.1371/journal.pone.0089744)
Supplement: Appendix S1 — Computing individual 1-year mortality risk. Table A.1. Computation of prognostic index. (XLS) [file pone.0089744.s001.xls]

## Sheet: Sheet1
Appendix 2: Risk calculator
This excel sheet calculates the predicted risk of 1-year mortality in incident diabetic dialysis patients
	Please fill out:
	Age (years)	60
	Smoking (0 if no, 1 if yes)	0
	Macrovascular complications (0 if no, 1 if yes)	1
	Duration of DM (years)	14
	Karnofsky scale	70
	Hemoglobin level (g/dl)	10.5
	Albumin level (g/l)	35
	Predicted risk of death within one year	0.270517
	Predicted risk corrected for overfitting	0.261729
